# Supplementary material for: Quantitative analysis of infection dynamics of foot-and-mouth disease virus strain O/CATHAY in pigs and cattle
Source: PLoS One. 2021 Jan 22;16(1):e0245781. doi: 10.1371/journal.pone.0245781 (PMC7822254; doi:10.1371/journal.pone.0245781)
Supplement: S1 File — (TXT) [file pone.0245781.s001.txt]

>O/HKN/1/2015 (Cow no. 1 at 1 dpi)
GAGGAAACCACAAGCTTGCAACAACTTTCCCGGCACCAACGGGAAGCAACCGCAAGATGA
ACCTTCACTCGGAAGTAAAACGGCAACTTCACACAGTTTTGCCCGTTTTCATGAGAAACG
GGACGTTTGCGCACGAAACGCGCCATCGCTTGAGGAAGACTTGTACAAACACGATTTAAG
CAGGTTTCCACAACTGATAAAACTCGTGCAATTTGAAACTCCGCCTGGTCTTTCCAGGTC
TAGAGGGGTGACACTTTGTACTGTGCTCGACTCCACGCTCGGTCCACCGGCGGGTGTTAG
TAGCAGCACTGTTGCTTCGTAGCGGAGCATAGTGGCCGTGGGAACTCCTCCTTGGTGACA
AGGACCCACGGGGCCGAAAGCCACGTCCAGACGGACCCACTGTGTGTGCAACCCCAGCAC
GGCAACTTTACTGTGAACACCACTCTAACGTGACACTGATACTGGTACTCGATCACTGGT
GACAGACTAAGGATGCCCTTCAGGTACCCCGAGGTAACACGGGACACTCGGGATCTGAGA
AGGGGATTGGGACTTCTTTAAAAGTGCCTAATTTAAAAAGCTTCTATGTCTGAATAGGTG
ACCGGAGGCCGGCGCCTTTCCATTACCCAATACTACATCCATGAATACGACTGACTGTTT
TATCGCTCTACTACACATTCTCAGAGAGATCAAAGCGCTGTTTTTGTCACGAACACAAGG
GAAGATGGAATTCACACTCTACAACGGAGAAAAGAAAGTCTTTTACTCCAGACCCAACAA
CCACGACAACTGTTGGTTGAACGCAGTCCTCCAACTGTTCAGGTACGTTGACGAACCCTT
CCTCGAATGGGTCTATAACTCACCTGAGGACCTTACTCTTGAGGCGATCAACAACCTGGA
GGAAGTCACCGGTCTCGAGCTACACGAAGGCGGACCACCCGCCCTCGTCATTTGGAACAT
CAAACACCTGCTCTACACTGGAATCGGCACCGCCTCGCGGCCCAGTGAGGTGTGTATGAT
CGACGGCACAGACATGTGCTTGGCTGACTTTCACGCCGGCATATTTCTGAAGGGACAGGA
CCACGCAGTCTTTGCCTGTGTCACCTCTAATGGGTGGTACGCAATTGACGACGAGGATTT
CTACCCATGGACACCAGACCCGGCTGACGTCTTGGTCTTTGTTCCATACGATCAAGAACC
ATTCAACGCAGAGTGGAAAGCAAAAGTCCAGAAGCGGCTCAGGGGTGCTGGTCAATCCAG
CCCGACAACCGGATCGCAAAACCAATCAGGTAACACCGGTAGTATTATCAACAACTACTA
CATGCAGCAGTACCAAAACTCCATGGACACCCAACTCGGCGACAACGCCATCAGTGGAGG
GTCCAACGAGGGCTCCACGGATACTACATCTACTCACACCAACAACACCCAGAACAACGA
CTGGTTCTCAAAACTGGCCAACACCGCTTTCAGCGGTCTCTTCGGCGCTCTTCTTGCTGA
CAAAAAGACGGAGGAAACTACCCTCCTCGAAGACCGCATCCTCACGACTCGCAACGGGCA
CACGACCTCGACAACCCAGTCGAGTGTCGGGGTGACGTACGGGTATGCAACGGCTGAGGA
CTTTGTGAGCGGGCCCAACACTTCTGGTCTCGAGACCAGAGTTGTTCAAGCCGAACGGTT
CTTCAAGACCCATCTCTTCGACTGGGGCACTAACGATTCGTTTGGGCGGTGTCATCTGTT
GGAACTACCAACTGACCACAAAGGTGTCTATGGTAGCCTGACCGACTCATATGCATACAT
GAGGAACGGTTGGGACGTCGAAGTCACCGCAGTGGGGAACCAGTTCAACGGAGGTTGTTT
GCTGGTGGCGATGGTGCCGGAGCTCGCCTCCATCACCAAGAGAGAGCTGTACCAGCTCAC
GCTCTTCCCTCACCAGTTCATCAACCCACGGACGAACATGACGGCACATATCACCGTGCC
CTACCTCGGCGTCAACAGGTACGACCAATACAAGGTGCACAAACCCTGGACTCTCGTAGT
CATGGTTGTGGCCCCTCTGACGGTCAACAACGAGGGCGCCCCACAAATCAAGGTGTATGC
CAACATAGCCCCCACCAACGTTCACGTTGCGGGCGAGCTCCCTTCCAAAGAGGGGATCTT
CCCAGTGGCGTGCAGCGATGGTTATGGTGGTTTGGTGACCACCGACCCGAAAACAGCAGA
CCCCGTCTACGGGAAAGTGTTCAACCCACCCCGCAACCTGCTGCCAGGGCGGTTCACAAA
CCTCCTTGATGTGGCTGAGGCGTGTCCCACGTTTCTGCACTTCGATGGTGACGTCCCTTA
CGTGATCACGAAGACGGATTCAGACAGGGTGTTGGCCCGGTTCGACTTGTCCCTCGCGGC
AAAGCACATGTCGAACACCTTCCTCGCAGGTCTTGCCCAGTACTACGCACAGTACAGTGG
CACCATCAACCTGCACTTCATGTTCACGGGACCCACTGATGCGAAGGCACGTTACATGGT
TGCATACGCCCCTCCTGGCATGGACCCACCCGAAACGCCTGAGGCGGCTGCACACTGCAT
CCACGCAGAGTGGGACACCGGACTGAACTCGAAATTCACGTTCTCGATCCCATACCTTTC
GGCGGCAGACTACGCATACACCGCGTCCGACATTGCTGAGACCACAAACGTGCAAGGATG
GGTTTGTCTCTTCCAGATAACCCACGGGAAAGCCGACGGTGACGCATTGGTAGTGTTAGC
CAGTGCCGGCAAGGACTTCGACCTGCGCCTGCCGGTCGACGCCCGAACCCAGACCACCTC
TGCGGGTGAGTCTGCGGACCCCGTGACTACCACCGTCGAAAACTACGGTGGTGAGACACA
AGTCCAGAGGCGTCAACACACAGATGTTGCGTTCATACTGGATAGGTTCGTGAAAGTCAA
GCCACAGGAACAAGTTAACGTGTTAGACCTGATGCAGATCCCTGCTCACACCCTGGTGGG
AGCGCTCCTGCGGACGGCCACCTACTACTTCTCTGACCTGGAGCTAGCTGTCAAACACGA
GGGCGACCTCACCTGGGTTCCCAACGGTGCCCCAGAGGCAGCACTGAACAACACCACCAA
TCCTACAGCCTACCACAAGGAACCACTCACGCGATTGGCGTTGCCTTACACGGCTCCGCA
CCGCGTTTTAGCTACCGTCTACAACGGCAGTAGCAAGTACGGTGACGCCAGCAACACCAA
CGTGAGAGGTGACCTTCGACAATTGGCTCAGAAGGCAGAAAGAACTCTGCCTACCTCCTT
CAACTACGGTGCCATCAAGGCAACTCGTGTGACTGAACTGCTCTACAGGATGAAAAGAGC
TGAGACGTACTGTCCCAGACCCCTCCTCGCCATCCAACCGAGTACTGCCAGACACAAGCA
GAAGATCGTGGCGCCGGCAAAACAGCTTCTAAACTTCGACCTCCTCAAGTTGGCGGGAGA
CGTTGAGTCCAACCCTGGGCCCTTCTTCTTCTCCGACGTCAGAGCGAATTTCACGAAGCT
GGTGGACACTGTCAACCAGATGCAGGAAGACATGTCAACAAAGCACGGACCCGACTTTAA
CCGTCTGGTGTCCGCGTTTGAGGAATTGGCCGCTGGGGTCAAGGCTATCAGAACTGGTCT
CGACGAGGCCAAGCCCTGGTACAAGCTCATCAAACTCCTAAGCCGCCTGTCGTGTATGGC
CGCTGTCGCAGCACGGTCCAAGGATCCAGTCCTTGTGGCCATCATGTTGGCCGACACCGG
TCTCGAGATTCTGGACAGCACCTTTGTGGTAAAGAAAATCTCTGACTCGCTCTCCAGTCT
CTTCCACGTGCCGGCCCCTGCCTTCAGTTTCGGAGCCCCGATACTGCTGGCCGGTCTGGT
CAAAGTCGCCTCGAGTTTCTTCCAGTCAACACCCGAAGACCTCGAGAGAGCAGAAAAGCA
GCTCAAAGCACGTGACATCAACGACATATTTGCCGTTCTGAAGAACGGTGAGTGGCTGGT
CAAATTGATCCTGGCCATCCGCGACTGGATTAAGGCATGGATCGCCTCAGAGGAAAAGTT
CGTCACCATGACGGACCTGGTGCCTGGCATCCTTGAAAAACAACGGGACCTCAACGACCC
CGGTAAATACAAGGAGGCCAAGGAATGGTTGGACAACGCGCGCCAGGCGTGTCTGAAGAG
CGGGAACGTACACATTGCCAACCTATGCAAAGTGGTCGCTCCGGCTCCCAGCAAATCGAG
ACCCGAACCAGTGGTCGTGTGCCTCCGCGGCAAGTCCGGCCAAGGGAAGAGCTTCCTCGC
GAACGTACTCGCACAGGCAATCTCTACCCATTTCACTGGCAGGACCGACTCAGTCTGGTA
TTGTCCGCCCGACCCTGACCACTTCGACGGTTACAACCAACAAACCGTAGTTGTGATGGA
CGACTTGGGCCAAAACCCCGACGGTAAAGACTTTAAGTACTTTGCCCAGATGGTCTCCAC
CACAGGGTTCATCCCACCAATGGCCTCACTCGAGGACAAAGGCAAACCTTTCAACAGCAA
GGTCATAATAGCCACAACCAACCTGTATTCGGGATTCACCCCGAGAACAATGGTGTGCCC
TGACGCGCTCAACCGGAGGTTCCATTTTGACATCGACGTGAGCGCCAAAGACGGGTACAG
GGTCAACAACAAGCTGGACATAGTCAAGGCACTTGAAGACACCCACACCAATCCAGTGGC
TATGTTCCAGTACGACTGCGCCCTTCTCAACGGAATGGCCGTTGAAATGAAGAGAATGCA
ACAAGACATGTTCAAGCCCCAACCGCCTATCCAGAACGTCTACCAGCTCGTTCAGGAGGT
GATCGAGCGGGTGGAGTTGCACGAAAAAGTTTCGAGCCACCCGATATTCAAACAGATCTC
AATCCCTTCCCAGAAGTCTGTGCTATACTTTCTCATCGAGAAGGGTCAGCACGAAGCAGC
AATCGAGTTCTTCGAGGGTATGGTCCACGACTCCATCAAGGAGGAGCTCCGACCCCTCAT
CCAGCAGACCTCGTTTGTGAAACGCGCTTTCAAGCGCTTGAAGGAAAACTTTGAGATCGT
TGCTCTGTGTCTAACCCTCTTGGCAAACATAGTAATTATGCTCCGCCAATCGCGCAAGAG
ACGCCAGTCGGTGGATGATTCACTGGACAGC-----------------------------
-GACATAACTCTTGGTGACGCGGAAAAGAACCCTCTGGAGACGAGCGGTGCTAGCACTGT
CGGTTTCAGAGAGATACCACCCACCGAACAAGAGACGCGCGAAGACGCGAACGCCGAGCC
CGTCGTGTTCGGTAGGGAACAACCGCGAGCTGAAGGACCCTACGCTGGGCCACTCGAGCG
TCAGAAACCCCTCAAAGTGAAAGCTAGACTGCCGCAACAGGAGGGACCCTACGCTGGCCC
GATGGAGAGACAAAAACCGCTGAAGGTGAAGGCGAAAGCCCCCGTCGTGAAGGAAGGACC
TTACGAGGGGCCAGTGAAGAAACCTGTCGCTTTGAAAGTGAAAGCAAAGAACTTGATAGT
CACTGAGAGTGGTGCACCACCGACCGACTTGCAGAAGATGGTCATGGGCAACACTAAACC
GGTCGAGCTTATCCTCGACGGTAAGACGGTGGCCATCTGTTGTGCTACCGGAGTGTTCGG
CACCGCCTACCTCGTACCTCGTCACCTCTTCGCGGAGAAGTACGACAAGATCATGTTGGA
TGGCAGAGCCTTGACAGACAGTGACTACAGAGTGTTTGAGTTTGAGATTAAAGTAAAAGG
ACAGGACATGCTCTCAGACGCCGCTCTCATGGTTTTGCACCGTGGGAACCGCGTGCGCGA
CATCACGAAACACTTCCGTGATGTGGCGAGAATGAAGAAGGGAACCCCCGTCGTCGGTGT
GATCAACAATGCCGACGTAGGGAGACTCATTTTCTCTGGTGAAGCCCTCACTTACAAAGA
CATCATCGTGTGTATGGACGGAGATACTATGCCTGGGCTCTTCGCCTACAGGGCATCTAC
CAAGGCAGGCTACTGTGGAGGAGCTGTCCTCGCGAAGGACGGAGCCGAGACTTTCATCGT
CGGTACCCACTCCGCAGGCGGCAACGGTATAGGATATTGCTCATGCGTCTCCAGATCGAT
GCTCATGAAAATGAAGGCGCACGTCGACCCCGAACCACACCACGAAGGGTTGATCGTCGA
CACCAGAGATGTGGAGGAGCGCGTCCACGTGATGCGCAAAACCAAGCTTGCGCCCACCGT
AGCACACGGTGTGTTCAATCCTGATTTTGGGCCTGCTGCTCTGTCCAACAAGGACCCGCG
CCTGAATGAAGGAGTCGTCCTCGACGATGTCATTTTCTCAAAGCACAAGGGAGACACGAA
GATGTCTGAGGAAGACAAAGCGCTGTTCCGGCGCTGTGCTGCCGACTACGCGTCGCGCCT
ACACAGCGTACTAGGGACGGCAAACGCCCCGCTGACCGTGTA
>O/HKN/1/2015 (Cow no. 2 at 2 dpi)
GAGGAAACCACAAGCTTGCAACAACTTTCCCGGCACCAACGGGAAGCAACCGCAAGATGA
ACCTTCACCCGGAAGTAAAACGGCAACTTCACACAGTTTTGCCCGTTTTCATGAGAAACG
GGACGTTTGCGCACGAAACGCGCCATCGCTTGAGGAAGACTTGTACAAACACGATTTAAG
CAGGTTTCCACAACTGACAAAACTCGTGCAATTTGAAACTCCGCCTGGTCTTTCCAGGTC
TAGAGGGGTGACACTTTGTACTGTGCTCGACTCCACGCTCGGTCCACCGGCGGGTGTTAG
TAGCAGCACTGTTGCTTCGTAGCGGAGCATAGTGGCCGTGGGAACTCCTCCTTGGTGACA
AGGACCCACGGGGCCGAAAGCCACGTCCAGACGGACCCACTGTGTGTGCAACCCCAGCAC
GGCAACTTTACTGTGAACACCACTCTAACGTGACACTGACACTGGTACTCGATCACTGGT
GACAGACTAAGGATGCCCTTCAGGTACCCCGAGGTAACACGGGACACTCGGGATCTGAGA
AGGGGATTGGGACTTCTTTAAAAGTGCCTAATTTAAAAAGCTTCTATGTCTGAATAGGTG
ACCGGAGGCCGGCGCCTTTCCATTACCCAATACTACATCCATGAATACGACTGACTGTTT
TATCGCTCTACTACACATTCTCAGAGAGATCAAAGCGCTGTTTTTGTCACGAACACAAGG
GAAGATGGAATTCACACTCTACAACGGAGAAAAGAAAGTCTTTTACTCCAGACCCAACAA
CCACGACAACTGTTGGTTGAACGCAGTCCTCCAACTGTTCAGGTACGTTGACGAACCCTT
CCTCGAATGGGTCTATAACTCACCTGAGGACCTCACTCTTGAGGCGATCAACAACCTGGA
GGAAGTCACCGGTCTCGAGCTACACGAAGGCGGACCACCCGCCCTCGTCATTTGGAACAT
CAAACACCTGCTCTACACTGGAATCGGCACCGCCTCGCGGCCCAGTGAGGTGTGTATGAT
CGACGGCACAGACATGTGCTTGGCTGACTTTCACGCCGGCATATTTCTGAAGGGACAGGA
CCACGCAGTCTTTGCCTGTGTCACCTCTAACGGGTGGTACGCAATTGACGACGAGGATTT
CTACCCATGGACACCAGACCCAGCTGACGTCTTGGTCTTTGTTCCATACGATCAAGAACC
ATTCAACGCAGAGTGGAAAGCAAAAGTCCAGAAGCGGCTCAGGGGTGCTGGTCAATCCAG
CCCGACAACCGGATCGCAAAACCAGTCAGGTAACACCGGTAGTATTATCAACAACTACTA
CATGCAGCAGTACCAAAACTCCATGGACACCCAACTCGGCGACAACGCCATCAGTGGAGG
GTCCAACGAGGGCTCCACGGATACTACATCTACTCACACCAACAACACCCAGAACAACGA
CTGGTTTTCAAAACTGGCCAACACCGCTTTCAGCGGTCTCTTCGGCGCTCTTCTTGCTGA
CAAAAAGACGGAGGAAACTACCCTCCTCGAAGACCGCATCCTCACGACTCGCAACGGGCA
CACGACCTCGACAACCCAGTCGAGTGTCGGGGTGACGTACGGGTATGCAACGGCTGAGGA
CTTTGTGAGCGGGCCCAACACTTCTGGTCTCGAGACCAGAGTTGTTCAAGCCGAACGGTT
CTTCAAGACCCATCTCTTCGACTGGGGCACTAACGATTCGTTTGGGCGGTATCATCTGTT
GGAACTACCAACTGACCACAAAGGTGTCTATGGTAGCCTGACCGACTCATATGCATACAT
GAGGAACGGTTGGGACGTCGAAGTCACCGCAGTGGGGAACCAGTTCAACGGAGGTTGTTT
GCTGGTGGCGATGGTGCCGGAGCTCGTCTCCATCACCAAGAGAGAGCTGTACCAGCTCAC
GCTCTTCCCTCACCAGTTCATCAACCCACGGACGAACATGACGGCACATATCACCGTGCC
CTACCTCGGCGTCAACAGGTACGACCAATACAAGGTGCACAAACCCTGGACTCTCGTAGT
CATGGTTGTGGCCCCTCTGACGGTCAACAACGAGGGCGCCCCACAAATCAAGGTGTATGC
CAACATAGCCCCCACCAACGTTCACGTAGCGGGCGAGCTCCCTTCCAAAGAGGGGATCTT
CCCAGTGGCGTGCAGCGATGGTTATGGTGGTTTGGTGACCACCGACCCGAAAACAGCAGA
CCCCGTCTACGGGAAAGTGTTCAACCCACCCCGCAACCTGCTGCCAGGGCGGTTCACAAA
CCTCCTTGATGTGGCTGAGGCGTGTCCCACGTTTCTGCACTTCGATGGTGACGTCCCTTA
CGTGATCACGAAGACGGATTCAGACAGGGTGTTGGCCCGGTTCGACTTGTCCCTCGCGGC
AAAGCACATGTCGAACACCTTCCTCGCAGGTCTTGCCCAGTACTACGCACAGTACAGTGG
CACCATCAACCTGCATTTCATGTTCACGGGACCCACTGATGCGAAGGCACGTTACATGGT
TGCATACGCCCCTCCTGGCATGGACCCACCCGAAACGCCTGAGGCGGCTGCACACTGCAT
CCACGCAGAGTGGGACACCGGACTGAACTCGAAATTCACGTTCTCGATCCCATACCTTTC
GGCGGCAGACTACGCATACACCGCGTCCGACACTGCTGAGACCACAAACGTGCAAGGATG
GGTTTGTCTCTTCCAGATAACCCACGGGAAAGCCGACGGTGACGCATTGGTAGTGTTAGC
CAGTGCCGGCAAGGACTTCGACCTGCGCCTGCCGGTCGACGCCCGAACCCAGACCACCTC
TGCGGGTGAGTCTGCGGACCCCGTGACTACCACCGTCGAAAACTACGGTGGTGAGACGCA
AGTCCAGAGGCGTCAACACACAGATGTTGCGTTCATACTGGATAGGTTCGTGAAAGTCAA
GCCACAGGAACAAGTTAACGTGTTAGACCTGATGCAGATCCCTGCTCACACCCTGGTGGG
AGCGCTCCTGCGGACGGCCACCTACTACTTCTCTGACCTGGAGCTAGCTGTCAAACACGA
GGGCGACCTCACCTGGGTTCCCAACGGTGCCCCAGAGGCAGCACTGAACAACACCACCAA
TCCTACAGCCTACCACAAGGAACCACTCACGCGATTGGCGTTGCCTTACACGGCTCCGCA
CCGCGTTTTAGCTACCGTCTACAACGGCAGTAGCAAGTACGGTGACGCCAGCAACACCAA
CGTGAGAGGTGACCTTCGACAATTGGCTCAGAAGGCAGAAAGAACTCTGCCTACCTCCTT
CAACTACGGTGCCATCAAGGCAACTCGTGTGACTGAACTGCTCTACAGGATGAAAAGAGC
TGAGACGTACTGTCCCAGACCCCTCCTCGCCATCCAACCGAGTACTGCCAGACACAAGCA
GAAGATCGTGGCACCGGCAAAACAGCTTCTAAACTTCGACCTCCTCAAGTTGGCGGGAGA
CGTTGAGTCCAACCCTGGGCCCTTCTTCTTCTCCGACGTCAGAGCGAACTTCACGAAGCT
GGTGGACACTGTTAACCAAATGCAGGAGGACATGTCAACAAAGCACGGACCCGACTTCAA
CCGTCTGGTGTCCGCGTTTGAGGAATTGGCCGCTGGGGTCAAGGCTATCAGAACTGGTCT
CGACGAGGCCAAGCCCTGGTACAAGCTCATCAAACTCCTAAGCCGCCTGTCGTGTATGGC
CGCTGTAGCAGCACGGTCCAAGGATCCAGTCCTTGTGGCCATCATGTTGGCCGACACCGG
TCTCGAGATTCTGGACAGCACCTTTGTGGTAAAGAAAATCTCTGACTCGCTCTCCAGTCT
CTTTCACGTGCCGGCCCCTGCCTTCAGTTTCGGAGCCCCGATACTGTTGGCCGGTCTGGT
CAAAGTCGCCTCGAGTTTCTTCCAGTCAACACCCGAAGACCTCGAGAGAGCAGAAAAGCA
GCTCAAAGCACGTGACATCAACGACATATTTGCCGTTCTGAAGAACGGTGAGTGGCTGGT
CAAATTGATCCTGGCCATCCGCGACTGGATTAAGGCATGGATCGCCTCAGAGGAAAAGTT
CGTCACCATGACGGACCTGGTGCCTGGCATCCTTGAAAAACAACGGGACCTCAACGACCC
CGGTAAATACAAGGAGGCCAAGGAATGGTTGGACAACGCGCGCCAGGCGTGTCTGAAGAG
CGGGAACGTACACATTGCCAACCTATGCAAAGTGGTCGCTCCGGCTCCCAGCAAATCGAG
ACCCGAACCAGTGGTCGTGTGCCTCCGCGGCAAGTCCGGCCAAGGGAAGAGCTTCCTCGC
GAACGTACTCGCACAGGCAATCTCTACCCATTTCACCGGCAGGACCGACTCAGTCTGGTA
TTGTCCGCCCGACCCTGACCACTTCGACGGTTACAACCAACAAACCGTAGTTGTGATGGA
CGACTTGGGCCAAAACCCCGACGGCAAAGACTTTAAGTACTTTGCCCAGATGGTCTCCAC
CACAGGGTTCATCCCACCAATGGCCTCACTCGAGGACAAAGGCAAACCTTTCAACAGCAA
GGTCATAATAGCCACAACCAACCTGTATTCGGGATTCACCCCGAGAACAATGGTGTGCCC
TGACGCGCTCAACCGGAGGTTCCATTTTGACATCGACGTGAGCGCCAAAGACGGGTACAG
GGTCAACAACAAGCTGGACATAGTCAAGGCACTTGAAGACACTCACACCAATCCGGTGGC
TATGTTCCAGTACGACTGCGCCCTTCTCAACGGAATGGCCGTTGAAATGAAGAGAATGCA
ACAAGACATGTTCAAGCCCCAACCGCCTATCCAGAACGTCTACCAGCTCGTTCAGGAGGT
GATCGAGCGGGTGGAGTTGCATGAAAAAGTTTCGAGCCACCCGATATTCAAACAGATTTC
AATCCCTTCCCAGAAGTCTGTGCTATACTTTCTCATCGAGAAGGGTCAGCACGAAGCAGC
AATCGAGTTCTTCGAGGGTATGGTCCACGACTCCATCAAGGAGGAGCTCCGACCCCTCAT
CCAGCAGACCTCGTTTGTGAAACGCGCTTTCAAGCGCTTGAAGGAAAACTTTGAGATCGT
TGCTCTGTGTCTAACCCTCTTGGCAAACATAGTAATTATGCTCCGCCAATCGCGCAAGAG
ACGCCAGTCGGTGGACGATTCACTGGACAGC-----------------------------
-GACATAACTCTTGGTGACGCGGAAAAGAACCCTCTGGAGACGAGCGGTGCTAGCACTGT
CGGTTTCAGAGAGATACCACCCACCGAACAAGAGACGCGCGAGGACGCGAACGCCGAGCC
CGTCGCGTTCGGTAGGGAACAACCGCGAGCTGAAGGACCCTACGCTGGGCCACTCGAGCG
TCAGAAACCCCTCAAAGTGAAAGCTAGACTGCCGCAACAGGAGGGACCCTACGCTGGCCC
AATGGAGAGACAAAAACCGCTGAAGGTGAAGGCGAAAGCCCCCGTCGTGAAGGAAGGACC
TTACGAGGGGCCAGTGAAGAAACCTGTCGCTTTGAAAGTGAAAGCAAAGAACTTGATAGT
CACTGAGAGTGGTGCACCACCGACCGACTTGCAGAAGATGGTCATGGGCAACACTAAGCC
GGTCGAGCTTATCCTCGACGGTAAGACGGTGGCCATCTGTTGTGCTACCGGAGTGTTCGG
CACCGCCTACCTCGTACCTCGTCACCTCTTCGCGGAGAAGTACGACAAGATCATGTTGGA
TGGCAGAGCCTTGACAGACAGTGACTACAGAGTGTTTGAGTTTGAGATTAAAGTAAAAGG
ACAGGACATGCTCTCAGACGCCGCTCTCATGGTTTTGCACCGTGGGAACCGCGTGCGCGA
CATCACGAAACACTTCCGTGATGTGGCGAGAATGAAGAAGGGAACCCCCGTCGTCGGTGT
GATCAACAATGCCGACGTAGGGAGACTCATTTTCTCTGGTGAAGCCCTCACTTACAAAGA
CATCATCGTGTGCATGGACGGAGATACTATGCCTGGGCTCTTCGCCTACAGGGCATCTAC
CAAGGCAGGCTACTGTGGAGGAGCTGTCCTCGCAAAGGACGGAGCCGAGACTTTCATCGT
CGGTACCCACTCCGCAGGCGGCAACGGTATAGGATATTGCTCATGCGTCTCCAGATCGAT
GCTCATGAAAATGAAGGCGCACGTCGACCCCGAACCACACCACGAAGGGTTGATCGTCGA
CACCAGAGATGTGGAGGAGCGCGTCCACGTGATGCGCAAAACCAAGCTTGCGCCCACCGT
AGCACACGGTGTGTTCAATCCTGATTTTGGGCCTGCTGCTCTGTCCAACAAGGACCCGCG
CCTGAATGAAGGAGTCGTCCTCGACGATGTCATTTTCTCAAAGCACAAGGGAGACACGAA
GATGTCTGAGGAAGACAAAGCGCTGTTCCGGCGCTGTGCTGCCGACTACGCGTCGCGCCT
ACACAGCGTACTAGGGACGGCAAACGCCCCGCTGACCGTGTA
